# Supplementary material for: Genome-Wide Identification and Characterization of the 14-3-3 Gene Family in Avena sativa
Source: Plants (Basel). 2026 Apr 22;15(9):1280. doi: 10.3390/plants15091280 (PMC13165189; doi:10.3390/plants15091280)
Supplement: Supplementary file 1 [file plants-15-01280-s001.zip]

Archive with 2 entries (2 files):
- plants-4249878-figures.pdf
- Supplementary Table S1-S8.xlsx
