# Supplementary material for: Genome-Wide Identification and Characterization of the 14-3-3 Gene Family in Avena sativa
Source: Plants (Basel). 2026 Apr 22;15(9):1280. doi: 10.3390/plants15091280 (PMC13165189; doi:10.3390/plants15091280)
Supplement: Supplementary file 1 [file plants-15-01280-s001.zip › Supplementary Table S1-S8.xlsx]

## Sheet: Table  S1
Table S1. Protein and coding sequences of the AsGF14 gene family in oat.
Gene name	Gene ID	Protein sequences	Coding sequences
AsGF14a	AVESA.00010b.r2.2AG0225100.1	MSAPVELSREENVYMAKLAEQAERYEEMVEFMEKVAKTVDSEELTVEERNLLSVAYKNVIGARRASWRIISSIEQKEESRGNEDRVTLIKDYRGKIETELTKICDGILKLLETHLVPSSTAPESKVFYLKMKGDYYRYLAEFKSGSERKDAAENTMVAYKAAQDIALAELAPTHPIRLGLALNFSVFYYEILNSPDRACNLAKQAFDEAISELDTLSEESYKDSTLIMQLLRDNLTLWTSDITEDTAEEEIREAPKGEGQ*	ATGTCGGCACCAGTGGAGCTTTCCCGGGAGGAGAACGTGTACATGGCCAAGCTCGCCGAG CAGGCCGAGAGGTACGAGGAGATGGTCGAGTTCATGGAGAAGGTGGCCAAGACCGTTGAC TCCGAGGAGCTCACCGTGGAGGAGCGCAACCTGCTCTCTGTCGCGTACAAGAATGTGATT GGAGCACGCCGCGCCTCGTGGCGCATCATCTCCTCCATTGAACAGAAGGAGGAGAGCCGT GGCAACGAGGACCGGGTCACGCTCATCAAGGACTACCGTGGCAAGATCGAGACTGAGCTT ACCAAGATCTGCGATGGCATCCTCAAGCTGCTCGAAACCCACCTTGTCCCCTCTTCCACC GCTCCTGAGTCCAAGGTCTTCTACCTTAAGATG…
AsGF14b	AVESA.00010b.r2.2CG0304460.1	MSAPVELSREENVYMAKLAEQAERYEEMVEFMEKVAKTVDSEELTVEERNLLSVAYKNVIGARRASWRIISSIEQKEESRGNEDRVTLIKDYRGKIETELTKICDGILKLLETHLVPSSTAAESKVFYLKMKGDYYRYLAEFKSGAERKDAAENTMVAYKAAQDIALAELAPTHPIRLGLALNFSVFYYEILNSPDRACNLAKQAFDEAISELDTLSEESYKDSTLIMQLLRDNLTLWTSDITEDTAEEEIREAPKGEGQ*	ATGTCGGCACCAGTGGAGCTTTCCCGGGAGGAGAACGTGTACATGGCCAAGCTCGCCGAG CAGGCCGAGAGGTACGAGGAGATGGTCGAGTTCATGGAGAAGGTGGCCAAGACCGTCGAC TCCGAGGAGCTCACCGTGGAGGAGCGCAACCTCCTCTCCGTCGCGTACAAGAATGTGATT GGAGCACGCCGTGCCTCGTGGCGCATCATCTCCTCCATTGAACAGAAGGAGGAGAGCCGT GGCAACGAGGACAGGGTCACGCTCATCAAGGACTACCGTGGCAAGATCGAGACTGAGCTT ACCAAGATCTGCGATGGCATCCTCAAGCTGCTCGAAACCCACCTTGTCCCCTCTTCCACC GCTGCTGAGTCCAAGGTCTTCTACCTTAAGATG…
AsGF14c	AVESA.00010b.r2.2DG0378320.1	MSAPVELSREENVYMAKLAEQAERYEEMVEFMEKVAKTVDSEELTVEERNLLSVAYKNVIGARRASWRIISSIEQKEESRGNEDRVTLIKDYRGKIETELTKICDGILKLLETHLVPSSTAPESKVFYLKMKGDYYRYLAEFKSGAERKDAAENTMVAYKAAQDIALAELAPTHPIRLGLALNFSVFYYEILNSPDRACNLAKQAFDEAISELDTLSEESYKDSTLIMQLLRDNLTLWTSDITEDTAEEEIREAPKGEGQ*	ATGTCGGCACCAGTGGAGCTTTCCCGGGAGGAGAACGTGTACATGGCCAAGCTCGCCGAG CAGGCCGAGAGGTACGAGGAGATGGTCGAGTTCATGGAGAAGGTGGCCAAGACCGTCGAC TCCGAGGAGCTCACCGTGGAGGAGCGCAACCTCCTCTCTGTCGCGTACAAGAATGTGATT GGAGCACGCCGTGCCTCGTGGCGCATCATCTCCTCCATTGAACAGAAGGAGGAGAGCCGT GGCAACGAGGACCGGGTCACGCTCATCAAGGACTACCGTGGCAAGATCGAGACTGAGCTT ACCAAGATCTGCGATGGCATCCTCAAGCTGCTCGAAACCCACCTTGTCCCCTCTTCCACC GCTCCTGAGTCCAAGGTCTTCTACCTTAAGATG…
AsGF14d	AVESA.00010b.r2.4AG0574560.1	MDERGKVVCMAKLAEQAERYDDMVEFMKNLARMDVDMSAEERHLFSVGFKNTIGARRASWRILSSLEQKVTAGEQASRMINVYRKKVEDELRMVCDEILSIIAIHCLPLANTGENVVFFYKMKGDYYRYLAEFSTETEKKSAADQSLMAYQHAMVVASTELSPAHPIRLGLALNFSVFFYEIMNCHERACQVAKQAFDEATREIKSTGADGYNDSTLMMQLLKDNLALWTSEINEGEASKDNDIDMEG*	ATGGACGAGAGGGGGAAGGTGGTGTGCATGGCGAAGCTGGCCGAGCAGGCGGAGAGATAC GATGATATGGTGGAGTTTATGAAGAACCTTGCGAGGATGGATGTGGATATGAGTGCTGAA GAGAGGCATTTGTTTTCAGTTGGTTTTAAGAATACAATTGGTGCAAGGAGGGCATCATGG AGAATCCTTTCATCACTTGAGCAAAAGGTGACAGCAGGCGAGCAGGCTAGCAGGATGATA AATGTCTACAGAAAGAAAGTTGAGGATGAACTAAGGATGGTTTGCgATGAAATATTGTCA ATCATCGCTATTCATTGCCTTCCCTTGGCCAATACGGGTGAAAATGTCGTATTTTTTTAT AAAATGAAAGGCGACTATTACCGTTACTTGGCT…
AsGF14e	AVESA.00010b.r2.4AG0578030.1	MSPAEPTREESVYMAKLAEQAERYEEMVEFMESVAKATGGAGPGEELSVEERNLLSVAYKNVIGARRASWRIISSIEQKEEGRGNDAHAATIRSYRSKIEAELAKICDGILALLDSHLVPSAGAAESKVFYLKMKGDYHRYLAEFKSGAERKEAAESTMNAYKAAQDIAVADLAPTHPIRLGLALNFSVFYYEILNSPDRACNLAKQAFDEAISELDSLGEESYKDSTLIMQLLRDNLTLWTSDTNEDGGDEIKEAPAPKESGEGQ*	ATGTCGCCGGCGGAGCCGACGCGGGAGGAGAGCGTGTACATGGCGAAGCTTGCGGAGCAG GCCGAGCGGTACGAGGAGATGGTGGAGTTCATGGAGAGCGTGGCCAAGGCCACCGGCGGG GCGGGCCCCGGGGAGGAGCTCTCCGTCGAGGAGCGCAATCTGCTGTCCGTGGCCTACAAG AACGTCATCGGTGCCCGGCGCGCGTCCTGGAGGATCATCTCCTCCATCGAGCAGAAGGAG GAAGGCCGGGGCAACGACGCGCACGCCGCCACCATCCGCTCcTACCGCAGCAAGATCGAG GCCGAGCTCGCCAAGATCTGCGACGGAATCCTCGCGCTGCTCGACTCCCACCTTGTGCCC TCCGCCGGCGCCGCCGAGTCCAAGGTCTTCTAC…
AsGF14f	AVESA.00010b.r2.4AG0602980.1	MSAEATREENVYMAKLAEQAERYEEMVEFMEKVAKTADVGELTVEERNLLSVAYKNVIGARRASWRIISSIEQKEESRGNEAYVASIKEYRTRIETELSKICDGILKLLDSHLVPSATAAESKVFYLKMKGDYHRYLAEFKAGAERKEAAENTLVAYKAAQDIALADLPTTHPIRLGLALNFSVFYYEILNSPDRACNLAKQAFDEAIAELDSLGEESYKDSTLIMQLLRDNLTLWTSDNADEGGDEIKEASKPEEGH*	ATGTCTGCTGAGGCAACCCGTGAgGAGAATGTGTACATGGCCAAGCTCGCCGAGCAGGCT GAGCGTTATGAGGAAATGGTAGAATTCATGGAGAAGGTGGCAAAGACCGCTGATGTTGGT GAGCTCACTGTTGAGGAGCGCAACCTGCTTTCTGTGGCTTACAAGAATGTGATTGGTGCC CGGAGGGCATCCTGGAGGATCATCTCATCCATTGAGCAGAAGGAGGAGAGCCGTGGCAAC GAAGCTTATGTGGCTTCAATCAAGGAGTACCGTACCAGGATTGAAACTGAGCTGAGCAAG ATCTGTGATGGCATCCTCAAGCTTCTGGATTCCCACCTtGTCCCCTCTGCCACTGCAGCA GAGTCCAAGGTGTTCTACCTGAAAATGAAGGGT…
AsGF14g	AVESA.00010b.r2.4CG1298730.1	MDERGKVVCMAKLAEQAERYDDMVEFMKNLARMDVDMSAEERHLFSVAFKNTIGARRASWRVLSSLEQKVTAGEQASRMINVYRKKVEDELRMVCDEILSIIAIHCLPLANTGENVVFFYKMKGDYYRYLAEFSTETEKKSAADQSLMAYQHAMVVASTELSPVHPIRLGLALNFSVFFYEIMNCHKRACQVAKLAFDEATSEINSAGVDGHNESTLMMQLLKDNLSLWTSEQNEGETSKDNDIDMEG*	ATGGACGAGAGGGGGAAGGTGGTGTGCATGGCGAAGCTGGCCGAGCAGGCGGAGAGATAC GATGATATGGTGGAGTTTATGAAGAACCTTGCGAGGATGGATGTGGATATGAGCGCTGAA GAGAGGCATTTGTTTTCAGTTGCTTTTAAGAATACAATTGGTGCAAGGAGGGCATCATGG AGAGTCCTTTCTTCACTTGAGCAAAAGGTGACAGCAGGCGAGCAGGCTAGCAGGATGATA AATGTCTACAGAAAGAAAGTTGAGGATGAACTAAGGATGGTTTGCGATGAAATATTGTCA ATCATCGCTATTCATTGCCTTCCCTTGGCCAATACGGGTGAAAATGTCGTATTCTTTTAT AAAATGAAAGGCGACTATTACCGTTACTTGGCT…
AsGF14h	AVESA.00010b.r2.4CG1301940.1	MSPAEPTREESVYMAKLAEQAERYEEMVEFMERVAKATGGAGPGEELSVEERNLLSVAYKNVIGARRASWRIISSIEQKEEGRGNDAHAATIRSYRSKIEAELAKICDGILALLDSHLVPSAGAAESKVFYLKMKGDYHRYLAEFKSGAERKEAAESTMNAYKAAQDIALADLAPTHPIRLGLALNFSVFYYEILNSPDRACNLAKQAFDEAISELDSLGEESYKDSTLIMQLLRDNLTLWTSDTNEDGGDEIKEAPAPKESGEGQ*	ATGTCGCCGGCGGAGCCAACGCGGGAGGAGAGTGTGTACATGGCGAAGCTTGCGGAGCAG GCCGAGCGGTACGAGGAGATGGTGGAGTTCATGGAGCGCGTGGCCAAGGCCACCGGCGGG GCGGGCCCCGGGGAGGAGCTCTCCGTCGAGGAGCGCAACTTGCTGTCCGTGGCCTACAAG AACGTCATCGGTGCCCGGCGCGCGTCTTGGAGGATCATCTCCTCTATCGAGCAGAAGGAG GAAGGCCGGGGCAACGACGCGCACGCCGCCACCATCCGCTCCTACCGCAGCAAGATCGAG GCCGAGCTCGCCAAGATCTGCGACGGAATCCTGGCGCTGCTAGACTCCCACCTCGTGCCC TCCGCCGGCGCCGCCGAGTCCAAGGTCTTCTAC…
AsGF14i	AVESA.00010b.r2.4DG0718860.1	MDERGKVVCMAKLAEQAERYDDMVEFMKNLARMDVDMSAEERHLFSVGFKNTIGARRASWRILSSLEQKVTAGEQASRMINVYRKKVEDELRMVCNEILSIIAIHCLPLANTGENVVFFYKMKGDYYRYLAEFSTETEKKSAADQSLMAYQHAMVVASTELSPAHPIRLGLALNFSVFFYEIMNCHERACQVAKQAFDEATREIKSTGADGYNDITLMMQLLKDNLALWTSEINEGEASKDNDIDMEG*	ATGGACGAGAGGGGGAAGGTGGTGTGCATGGCGAAGCTGGCCGAGCAGGCGGAGAGATAC GATGATATGGTGGAGTTTATGAAGAACCTTGCGAGGATGGATGTGGATATGAGTGCTGAA GAGAGGCATTTGTTTTCAGTTGGTTTTAAGAATACAATTGGTGCAAGGAGGGCATCATGG AGAATCCTTTCATCACTTGAGCAAAAGGTGACAGCAGGCGAGCAGGCTAGCAGGATGATA AATGTCTACAGAAAGAAAGTTGAGGATGAACTAAGGATGGTTTGCaATGAAATATTGTCA ATCATCGCTATTCATTGCCTTCCCTTGGCCAATACGGGTGAAAATGTCGTATTTTTTTAT AAAATGAAAGGCGACTATTACCGTTACTTGGCT…
AsGF14j	AVESA.00010b.r2.4DG0746960.1	MSAEATREENVYMAKLAEQAERYEEMVEFMEKVAKTADVGELTVEERNLLSVAYKNVIGA RRASWRIISSIEQKEESRGNEAYVASIKEYRTRIETELSKICDGILKLLDSHLVPSATAA ESKVFYLKMKGDYHRYLAEFKAGAERKEAAENTLVAYKAAQDIALADLPTTHPIRLGLAL NFSVFYYEILNSPDRACNLAKQAFDEAIAELDSLGEESYKDSTLIMQLLRDNLTLWTSDN ADEGGDEIKEASKPEEGH*	ATGTCTGCTGAGGCAACCCGTGAgGAGAATGTGTACATGGCCAAGCTCGCCGAGCAGGCT GAGCGTTATGAGGAAATGGTAGAATTCATGGAGAAGGTGGCAAAGACCGCTGATGTTGGT GAGCTCACTGTTGAGGAGCGCAACCTGCTTTCTGTGGCTTACAAGAATGTGATTGGTGCC CGGAGGGCATCCTGGAGGATCATCTCATCCATTGAGCAGAAGGAGGAGAGCCGTGGCAAC GAAGCTTATGTGGCTTCAATCAAGGAGTACCGTACCAGGATTGAAACTGAGCTGAGCAAG ATCTGTGATGGCATCCTCAAGCTTCTGGATTCCCACCTcGTCCCCTCTGCCACTGCAGCA GAGTCCAAGGTGTTCTACCTGAAAATGAAGGGT…
AsGF14k	AVESA.00010b.r2.5CG0924170.1	MAAAAGTREEMVYMAKLAEQAERYEEMVDFMEKVVAAAGTGELTVEERNLLSVAYKNVIG ARRASWRIVSSIEQKEEGRGAAGHASAARTYRARVEAELSNICAGILRLLDERLVPAAVA VDAKVFYLKMKGDYHRYLAEFKSAAERKEAADSTLGAYQAAQDIAMKELPPTHPIRLGLA LNFSVFYYEILNSPDRACSLAKQAFDEAIAELDSLGEDSYKDSTLIMQLLRDNLTLWTSD MQDDAGDEMRDASKPEDEN*	ATGGCGGCGGCGGCAGGCACCAGGGAGGAGATGGTGTACATGGCCAAGCTGGCGGAGCAG GCGGAGCGGTACGAGGAGATGGTGGACTTCATGGAGAAGGTCGTGGCCGCCGCGGGCACC GGCGAGCTCACCGTCGAGGAGAGGAACCTGCTCTCCGTCGCGTACAAGAACGTCATCGGT GCGCGCCGCGCATCCTGGCGCATCGTCTCCTCCATCGAACAGAAGGAGGAAGGCCGCGGC GCCGCGGGGCACGCCTCCGCAGCGCGCACCTACCGCGCGCGCGTCGAGGCCGAGCTCTCC AACATCTGCGCCGGGATCCTCCGCCTCCTCGACGAGCGCCTCGTCCCCGCCGCCGTCGCC GTTGACGCCAAGGTCTTCTACCTCAAGATGAAG…
AsGF14l	AVESA.00010b.r2.6AG1038270.1	MTQSAELSREENVYMAKLAEQAERYEEMVEFMEKVAKTVDSEELTVEERNLLSVAYKNVI GARRASWRIISSIEQKEESRGNEDRVTLIKDYRGKIETELTKICDGILKLLDSHLVPSST APESKVFYLKMKGDYYRYLAEFKSGAERKDAAENTMVAYKAAQDIALAELPPTHPIRLGL ALNFSVFYYEILNSPDRACNLAKQAFDEAISELDTLSEESYKDSTLIMQLLRDNLTLWTS DISEDAAEEIKDAPKGESGDGQ*	ATGACGCAGTCTGCTGAGCTTTCTCGTGAGGAGAATGTGTACATGGCTAAGCTTGCAGAG CAGGCTGAGAGATATGAAGAGATGGTTGAGTTCATGGAGAAGGTGGCAAAGACAGTTGAC TCTGAGGAGCTGACTGTCGAAGAGCGCAACCTTCTATCAGTTGCTTACAAGAATGTTATT GGTGCCCGCCGTGCCTCATGGCGCATCATTTCCTCCATCGAACAGAAGGAAGAGAGTCGT GGCAATGAGGACCGTGTCACACTCATTAAGGACTACCGTGGAAAGATTGAGACTGAGCTC ACTAAGATCTGCGATGGTATCCTCAAGCTTCTTGATTCCCACCTTGTCCCCTCATCTACT GCTCCAGAGTCCAAAGTCTTCTACCTCAAGATG…
AsGF14m	AVESA.00010b.r2.6CG1076180.1	MTQPAELSREENVYMAKLAEQAERYEEMVEFMEKVAKTVDSEELTVEERNLLSVAYKNVI GARRASWRIISSIEQKEESRGNEDRVTLIKDYRGQIETELTKICDGILKLLDSHLVPSST APESKVFYLKMKGDYYRYLAEFKSGAERKDAAENTMVAYKAAQDIALAELPPTHPIRLGL ALNFSVFYYEILNSPDRACNLAKQAFDEAISELDTLSEESYKDSTLIMQLLRDNLTLWTS DISEDAAEEIKDAPKGESGDGQ*	ATGACGCAGCCTGCTGAGCTTTCTCGTGAGGAGAATGTGTACATGGCTAAGCTTGCAGAG CAGGCTGAGAGATATGAAGAGATGGTTGAGTTCATGGAGAAGGTGGCAAAGACAGTTGAC TCCGAGGAGCTCACTGTCGAAGAGCGCAACCTTCTATCAGTTGCTTACAAGAATGTTATT GGTGCCCGCCGTGCCTCATGGCGCATCATTTCCTCCATCGAACAGAAGGAAGAGAGTCGT GGCAATGAGGACCGTGTCACACTCATTAAGGACTATCGTGGACAGATTGAGACTGAGCTC ACTAAGATCTGTGATGGTATCCTCAAGCTTCTTGATTCCCACCTTGTCCCCTCATCTACT GCTCCAGAGTCCAAGGTCTTCTACCTCAAGATG…
AsGF14n	AVESA.00010b.r2.6DG1161890.1	MTQSAELSREENVYMAKLAEQAERYEEMVEFMEKVAKTVDSEELTVEERNLLSVAYKNVI GARRASWRIISSIEQKEESRGNEDRVTLIKDYRGKIETELTKICDGILKLLDSHLVPSST APESKVFYLKMKGDYYRYLAEFKSGAERKDAAENTMVAYKAAQDIALAELPPTHPIRLGL ALNFSVFYYEILNSPDRACNLAKQAFDEAISELDTLSEESYKDSTLIMQLLRDNLTLWTS DISEDAAEEIKDAPKGESGDGQ*	ATGACACAGTCTGCTGAGCTTTCTCGTGAGGAGAATGTGTACATGGCTAAGCTTGCAGAG CAGGCTGAGAGATATGAAGAGATGGTTGAGTTCATGGAGAAGGTGGCAAAGACAGTTGAC TCCGAGGAGCTCACTGTCGAAGAGCGCAACCTTCTATCAGTTGCTTACAAGAATGTTATT GGTGCCCGCCGTGCCTCATGGCGCATCATTTCCTCCATCGAACAGAAGGAAGAGAGTCGT GGCAATGAGGACCGTGTCACACTCATTAAGGACTATCGTGGAAAGATTGAGACTGAGCTC ACTAAGATCTGTGATGGTATCCTCAAGCTTCTTGATTCCCACCTTGTCCCCTCATCTACT GCTCCAGAGTCCAAGGTCTTCTACCTCAAGATG…
AsGF14o	AVESA.00010b.r2.7AG1224470.1	MAAAAGTREEMVYMAKLAEQAERYEEMVEFMEKVVAAAGTGELTVEERNLLSVAYKNVIG ARRASWRIVSSIEQKEEGRGAAGHASAARTYRARVEAELSNICAGILRLLDERLVPAAVA VDAKVFYLKMKGDYHRYLAEFKSAAERKDAADSTLGAYQAAQDIAMKELPPTHPIRLGLA LNFSVFYYEILNSPDRACSLAKQAFDEAIAELDSLGEDSYKDSTLIMQLLRDNLTLWTSD MQDDAGDEMRDASKPEDEN*	ATGGCGGCGGCAGCGGGCACCAGGGAGGAGATGGTGTACATGGCCAAGCTGGCGGAGCAG GCGGAGCGGTACGAGGAGATGGTGGAGTTCATGGAGAAGGTCGTGGCCGCTGCGGGCACC GGCGAGCTCACCGTCGAGGAGAGGAACCTGCTCTCCGTCGCGTACAAGAACGTCATCGGC GCGCGCCGCGCCTCCTGGCGCATCGTCTCCTCTATCGAGCAGAAGGAGGAAGGCCGCGGC GCCGCGGGCCACGCCTCCGCGGCGCGCACCTACCGCGCGCGCGTCGAGGCCGAGCTCTCC AACATCTGCGCCGGGATCCTCCGCCTCCTCGACGAGCGCCTCGTCCCCGCCGCCGTCGCC GTTGACGCCAAGGTCTTCTACCTCAAGATGAAG…
AsGF14p	AVESA.00010b.r2.7AG1227370.1	MSREENVYMAKLAEQAERYEEMVEYMEKVAKTVDVEELTVEERNLLSVAYKNVIGARRAS WRIVSSIEQKEEGRGNEEHVTLIKEYRGKIEAELSKICDGILKLLDSHLVPMSAAAESKV FYLKMKGDYHRYLAEFKASAERKEAAESTMVAYKAAQDIALAELAPTHPIRLGLALNFSV FYYEILNSPDKACNLAKQAFDEAISELDTLGEESYKDSTLIMQLLRDNLTLWTSDLTEEG GAEDGKEALKGDAGEGQ*	ATGTCGCGGGAGGAGAATGTCTACATGGCCAAGTTGGCTGAGCAGGCAGAAAGGTACGAG GAGATGGTTGAGTACATGGAGAAGGTGGCTAAGACAGTAGATGTCGAGGAGCTCACTGTC GAGGAGCGTAACCTCCTATCTGTTGCCTACAAGAATGTGATTGGGGCTCGCCGTGCTTCA TGGCGTATTGTCTCATCCATTGAACAGAAGGAGGAAGGGCGTGGGAATGAGGAACATGTT ACTCTAATCAAGGAATACCGTGGAAAGATTGAGGCCGAGCTGAGCAAGATTTGTGATGGT ATCCTTAAGTTGCTAGACTCACACCTTGTGCCCATGTCTGCCGCTGCTGAGTCCAAGGTG TTTTACCTCAAGATGAAGGGTGATTATCACAGG…
AsGF14q	AVESA.00010b.r2.7CG0661980.1	MSREENVYMAKLAEQAERYEEMVEYMEKVAKTVDVEELTVEERNLLSVAYKNVIGARRAS WRIVSSIEQKEEGRGNEEHVTLIKEYRGKIEAELSKICDGILKLLDSHLVPMSAAAESKV FYLKMKGDYHRYLAEFKASAERKEAAESTMVAYKAAQDIALAELAPTHPIRLGLALNFSV FYYEILNSPDKACNLAKQAFDEAISELDTLGEESYKDSTLIMQLLRDNLTLWTSDLTEEG GAEDGKEALKGDAGEGQ*	ATGTCGCGGGAGGAGAATGTCTACATGGCCAAGCTGGCTGAGCAGGCAGAAAGGTACGAG GAGATGGTTGAGTACATGGAGAAGGTGGCTAAGACAGTAGATGTCGAGGAGCTCACTGTT GAGGAGCGTAACCTCCTATCTGTTGCCTACAAGAATGTGATTGGGGCTCGCCGTGCTTCA TGGCGTATTGTCTCATCCATTGAACAGAAGGAGGAAGGGCGTGGGAATGAGGAACATGTT ACTCTGATCAAGGAATACCGTGGAAAGATTGAGGCTGAGCTGAGCAAGATTTGTGATGGT ATCCTGAAGTTGCTAGACTCACACCTTGTGCCCATGTCTGCCGCTGCTGAGTCCAAGGTG TTTTACCTCAAGATGAAGGGTGATTATCACAGG…
AsGF14r	AVESA.00010b.r2.7CG0698850.1	MAAEATREENVYMAKLAEQAERYEEMVEFMEKVAKTADVGELTVEERNLLSVAYKNVIGA RRASWRIISSIEQKEESRGNEAYVASIKEYRTRIETELSKICDGILKLLDSHLVPSATAA ESKVFYLKMKGDYHRYLAEFKAGAERKEAAENTLVAYKAAQDIALADLPTTHPIRLGLAL NFSVFYYEILNSPDRACNLAKQAFDEAIAELDSLGEESYKDSTLIMQLLRDNLTLWTSDN ADEGGDEIKEASKPEEGH*	ATGGCTGCTGAGGCAACCCGTGAGGAGAATGTTTACATGGCCAAGCTCGCCGAGCAGGCT GAGCGTTACGAGGAGATGGTAGAATTCATGGAGAAGGTGGCCAAGACTGCTGATGTTGGC GAGCTCACTGTTGAGGAGCGCAACCTGCTCTCTGTGGCTTACAAGAATGTGATTGGTGCC CGGAGGGCTTCCTGGAGGATCATCTCATCCATTGAGCAGAAGGAGGAGAGCCGTGGCAAC GAAGCTTATGTGGCTTCAATCAAGGAGTACCGTACCAGGATTGAGACTGAGCTGAGCAAG ATCTGTGATGGCATCCTCAAGCTTCTGGATTCCCACCTCGTCCCCTCTGCAACTGCAGCA GAGTCCAAGGTGTTCTACCTGAAAATGAAGGGT…
AsGF14s	AVESA.00010b.r2.7DG1383830.1	MAAAAGTREEMVYMAKLAEQAERYEEMVEFMEKVVAAAGTGELTVEERNLLSVAYKNVIG ARRASWRIVSSIEQKEEGRGAAGHASAARTYRARVEAELSNICAGILRLLDERLVPAAVA VDAKVFYLKMKGDYHRYLAEFKSAAERKDAADSTLGAYQAAQDIAMKELPPTHPIRLGLA LNFSVFYYEILNSPDRACSLAKQAFDEAIAELDSLGEDSYKDSTLIMQLLRDNLTLWTSD MQDDAGDEMRDASKPEDEN*	ATGGCGGCGGCAGCGGGCACCAGGGAGGAGATGGTGTACATGGCCAAGCTGGCGGAGCAG GCGGAGCGGTACGAGGAGATGGTGGAGTTCATGGAGAAGGTCGTGGCCGCCGCGGGCACC GGCGAGCTCACCGTCGAGGAGAGGAACCTGCTCTCCGTCGCGTACAAGAACGTCATCGGC GCGCGCCGCGCCTCCTGGCGCATCGTCTCCTCTATCGAGCAGAAGGAGGAAGGCCGCGGC GCCGCGGGCCACGCCTCCGCGGCGCGCACCTACCGCGCGCGCGTCGAGGCCGAGCTCTCC AACATCTGCGCGGGGATCCTCCGCCTCCTCGACGAGCGCCTCGTCCCCGCCGCCGTCGCC GTTGACGCCAAGGTCTTCTACCTCAAGATGAAG…

## Sheet: Table S2
Table S2. Orthologous pairs of 14-3-3 genes between A. sativa and T. aestivum.
Gene name	Gene ID	Gene name	Gene ID
AsGF14a	AVESA.00010b.r2.2AG0225100.1	TaGRF1-A	TraesCS2A02G337300.1
AsGF14a	AVESA.00010b.r2.2AG0225100.1	TaGRF1-B	TraesCS2B02G344600.1
AsGF14a	AVESA.00010b.r2.2AG0225100.1	TaGRF1-D	TraesCS2D02G325600.1
AsGF14b	AVESA.00010b.r2.2CG0304460.1	TaGRF1-A	TraesCS2A02G337300.1
AsGF14b	AVESA.00010b.r2.2CG0304460.1	TaGRF1-B	TraesCS2B02G344600.1
AsGF14b	AVESA.00010b.r2.2CG0304460.1	TaGRF1-D	TraesCS2D02G325600.1
AsGF14f	AVESA.00010b.r2.4AG0602980.1	TaGRF3-A	TraesCS4A02G268700.1
AsGF14f	AVESA.00010b.r2.4AG0602980.1	TaGRF3-B	TraesCS4B02G045500.2
AsGF14f	AVESA.00010b.r2.4AG0602980.1	TaGRF3-D	TraesCS4D02G046400.2
AsGF14h	AVESA.00010b.r2.4CG1301940.1	TaGRF4-B	TraesCS4B02G159900.1
AsGF14j	AVESA.00010b.r2.4DG0746960.1	TaGRF3-A	TraesCS4A02G268700.1
AsGF14j	AVESA.00010b.r2.4DG0746960.1	TaGRF3-B	TraesCS4B02G045500.2
AsGF14j	AVESA.00010b.r2.4DG0746960.1	TaGRF3-D	TraesCS4D02G046400.2
AsGF14l	AVESA.00010b.r2.6AG1038270.1	TaGRF1-A	TraesCS2A02G337300.1
AsGF14l	AVESA.00010b.r2.6AG1038270.1	TaGRF1-B	TraesCS2B02G344600.1
AsGF14l	AVESA.00010b.r2.6AG1038270.1	TaGRF1-D	TraesCS2D02G325600.1
AsGF14m	AVESA.00010b.r2.6CG1076180.1	TaGRF1-A	TraesCS2A02G337300.1
AsGF14m	AVESA.00010b.r2.6CG1076180.1	TaGRF1-B	TraesCS2B02G344600.1
AsGF14m	AVESA.00010b.r2.6CG1076180.1	TaGRF1-D	TraesCS2D02G325600.1
AsGF14n	AVESA.00010b.r2.6DG1161890.1	TaGRF1-A	TraesCS2A02G337300.1
AsGF14n	AVESA.00010b.r2.6DG1161890.1	TaGRF1-B	TraesCS2B02G344600.1
AsGF14n	AVESA.00010b.r2.6DG1161890.1	TaGRF1-D	TraesCS2D02G325600.1
AsGF14r	AVESA.00010b.r2.7CG0698850.1	TaGRF3-A	TraesCS4A02G268700.1
AsGF14r	AVESA.00010b.r2.7CG0698850.1	TaGRF3-B	TraesCS4B02G045500.2
AsGF14r	AVESA.00010b.r2.7CG0698850.1	TaGRF3-D	TraesCS4D02G046400.2

## Sheet: Table S3
Table S3. Orthologous pairs of 14-3-3 genes between A. sativa and O. sativa.
Gene name	Gene ID	Gene name	Gene ID
AsGF14a	AVESA.00010b.r2.2AG0225100.1	OsGF14e	LOC_Os02g36974.1
AsGF14a	AVESA.00010b.r2.2AG0225100.1	OsGF14b	LOC_Os04g38870.3
AsGF14b	AVESA.00010b.r2.2CG0304460.1	OsGF14e	LOC_Os02g36974.1
AsGF14b	AVESA.00010b.r2.2CG0304460.1	OsGF14b	LOC_Os04g38870.3
AsGF14f	AVESA.00010b.r2.4AG0602980.1	OsGF14f	LOC_Os03g50290.2
AsGF14j	AVESA.00010b.r2.4DG0746960.1	OsGF14f	LOC_Os03g50290.2
AsGF14k	AVESA.00010b.r2.5CG0924170.1	OsGF14a	LOC_Os08g37490.1
AsGF14l	AVESA.00010b.r2.6AG1038270.1	OsGF14e	LOC_Os02g36974.1
AsGF14l	AVESA.00010b.r2.6AG1038270.1	OsGF14b	LOC_Os04g38870.3
AsGF14m	AVESA.00010b.r2.6CG1076180.1	OsGF14e	LOC_Os02g36974.1
AsGF14m	AVESA.00010b.r2.6CG1076180.1	OsGF14b	LOC_Os04g38870.3
AsGF14n	AVESA.00010b.r2.6DG1161890.1	OsGF14e	LOC_Os02g36974.1
AsGF14n	AVESA.00010b.r2.6DG1161890.1	OsGF14b	LOC_Os04g38870.3
AsGF14o	AVESA.00010b.r2.7AG1224470.1	OsGF14a	LOC_Os08g37490.1
AsGF14p	AVESA.00010b.r2.7AG1227370.1	OsGF14c	LOC_Os08g33370.2
AsGF14r	AVESA.00010b.r2.7CG0698850.1	OsGF14f	LOC_Os03g50290.2
AsGF14q	AVESA.00010b.r2.7CG0661980.1	OsGF14c	LOC_Os08g33370.2
AsGF14s	AVESA.00010b.r2.7DG1383830.1	OsGF14a	LOC_Os08g37490.1

## Sheet: Table S4
Table S4. Ka/Ks ratios of 14-3-3 orthologous genes between A. sativa and T. aestivum.
Gene name	Gene ID	Gene name	Gene ID	Ka	Ks	Ka/Ks	Types of selection	Divergence time (Mya)
AsGF14a	AVESA.00010b.r2.2AG0225100.1	TaGRF1-A	TraesCS2A02G337300.1	0.0100913	0.223031	0.0452459	purify selection	17.1563
AsGF14a	AVESA.00010b.r2.2AG0225100.1	TaGRF1-B	TraesCS2B02G344600.1	0.0100814	0.262095	0.0384646	purify selection	20.1611
AsGF14a	AVESA.00010b.r2.2AG0225100.1	TaGRF1-D	TraesCS2D02G325600.1	0.010087	0.277328	0.0363721	purify selection	21.333
AsGF14b	AVESA.00010b.r2.2CG0304460.1	TaGRF1-A	TraesCS2A02G337300.1	0.0117732	0.231485	0.0508593	purify selection	17.8066
AsGF14b	AVESA.00010b.r2.2CG0304460.1	TaGRF1-B	TraesCS2B02G344600.1	0.0117617	0.247651	0.0474928	purify selection	19.0501
AsGF14b	AVESA.00010b.r2.2CG0304460.1	TaGRF1-D	TraesCS2D02G325600.1	0.0117682	0.254851	0.0461769	purify selection	19.604
AsGF14f	AVESA.00010b.r2.4AG0602980.1	TaGRF3-A	TraesCS4A02G268700.1	0.00933798	0.265146	0.0352182	purify selection	20.3959
AsGF14f	AVESA.00010b.r2.4AG0602980.1	TaGRF3-B	TraesCS4B02G045500.2	0.00933798	0.249602	0.0374115	purify selection	19.2001
AsGF14f	AVESA.00010b.r2.4AG0602980.1	TaGRF3-D	TraesCS4D02G046400.2	0.00933798	0.257334	0.0362874	purify selection	19.7949
AsGF14h	AVESA.00010b.r2.4CG1301940.1	TaGRF4-B	TraesCS4B02G159900.1	0.00826569	0.40157	0.0205834	purify selection	30.89
AsGF14j	AVESA.00010b.r2.4DG0746960.1	TaGRF3-A	TraesCS4A02G268700.1	0.00934327	0.272437	0.0342951	purify selection	20.9567
AsGF14j	AVESA.00010b.r2.4DG0746960.1	TaGRF3-B	TraesCS4B02G045500.2	0.00934327	0.272437	0.0342951	purify selection	20.9567
AsGF14j	AVESA.00010b.r2.4DG0746960.1	TaGRF3-D	TraesCS4D02G046400.2	0.00934327	0.264563	0.0353158	purify selection	20.351
AsGF14l	AVESA.00010b.r2.6AG1038270.1	TaGRF1-A	TraesCS2A02G337300.1	0.0321629	0.906412	0.0354837	purify selection	69.724
AsGF14l	AVESA.00010b.r2.6AG1038270.1	TaGRF1-B	TraesCS2B02G344600.1	0.0321312	0.930862	0.0345176	purify selection	71.6048
AsGF14l	AVESA.00010b.r2.6AG1038270.1	TaGRF1-D	TraesCS2D02G325600.1	0.0321493	0.855476	0.0375806	purify selection	65.8059
AsGF14m	AVESA.00010b.r2.6CG1076180.1	TaGRF1-A	TraesCS2A02G337300.1	0.0304439	0.851843	0.0357388	purify selection	65.5264
AsGF14m	AVESA.00010b.r2.6CG1076180.1	TaGRF1-B	TraesCS2B02G344600.1	0.0304139	0.892188	0.0340891	purify selection	68.6299
AsGF14m	AVESA.00010b.r2.6CG1076180.1	TaGRF1-D	TraesCS2D02G325600.1	0.030431	0.804346	0.0378332	purify selection	61.8728
AsGF14n	AVESA.00010b.r2.6DG1161890.1	TaGRF1-A	TraesCS2A02G337300.1	0.0304439	0.851843	0.0357388	purify selection	65.5264
AsGF14n	AVESA.00010b.r2.6DG1161890.1	TaGRF1-B	TraesCS2B02G344600.1	0.0304139	0.874357	0.0347843	purify selection	67.2582
AsGF14n	AVESA.00010b.r2.6DG1161890.1	TaGRF1-D	TraesCS2D02G325600.1	0.030431	0.804346	0.0378332	purify selection	61.8728
AsGF14r	AVESA.00010b.r2.7CG0698850.1	TaGRF3-A	TraesCS4A02G268700.1	0.00933798	0.289085	0.0323019	purify selection	22.2373
AsGF14r	AVESA.00010b.r2.7CG0698850.1	TaGRF3-B	TraesCS4B02G045500.2	0.00933798	0.273041	0.0341999	purify selection	21.0032
AsGF14r	AVESA.00010b.r2.7CG0698850.1	TaGRF3-D	TraesCS4D02G046400.2	0.00933798	0.289085	0.0323019	purify selection	22.2373

## Sheet: Table S5
Table S5. Ka/Ks ratios of 14-3-3 orthologous genes between A. sativa and O. sativa.
Gene name	Gene ID	Gene name	Gene ID	Ka	Ks	Ka/Ks	Types of selection	Divergence time (Mya)
AsGF14a	AVESA.00010b.r2.2AG0225100.1	OsGF14e	LOC_Os02g36974.1	0.0273535	0.956302	0.0286034	purify selection	73.5617
AsGF14a	AVESA.00010b.r2.2AG0225100.1	OsGF14b	LOC_Os04g38870.3	0.0135559	0.388187	0.034921	purify selection	29.8605
AsGF14b	AVESA.00010b.r2.2CG0304460.1	OsGF14e	LOC_Os02g36974.1	0.0290635	0.887459	0.0327491	purify selection	68.2661
AsGF14b	AVESA.00010b.r2.2CG0304460.1	OsGF14b	LOC_Os04g38870.3	0.0152505	0.399424	0.0381811	purify selection	30.7249
AsGF14f	AVESA.00010b.r2.4AG0602980.1	OsGF14f	LOC_Os03g50290.2	0.0170704	0.455866	0.0374462	purify selection	35.0666
AsGF14j	AVESA.00010b.r2.4DG0746960.1	OsGF14f	LOC_Os03g50290.2	0.0170802	0.485596	0.0351736	purify selection	37.3535
AsGF14k	AVESA.00010b.r2.5CG0924170.1	OsGF14a	LOC_Os08g37490.1	0.036529	0.379581	0.0962348	purify selection	29.1986
AsGF14l	AVESA.00010b.r2.6AG1038270.1	OsGF14e	LOC_Os02g36974.1	0.015078	0.430803	0.0349998	purify selection	33.1387
AsGF14l	AVESA.00010b.r2.6AG1038270.1	OsGF14b	LOC_Os04g38870.3	0.0244507	0.92689	0.0263793	purify selection	71.2992
AsGF14m	AVESA.00010b.r2.6CG1076180.1	OsGF14e	LOC_Os02g36974.1	0.0150822	0.42065	0.0358545	purify selection	32.3577
AsGF14m	AVESA.00010b.r2.6CG1076180.1	OsGF14b	LOC_Os04g38870.3	0.0244575	0.983605	0.0248652	purify selection	75.6619
AsGF14n	AVESA.00010b.r2.6DG1161890.1	OsGF14e	LOC_Os02g36974.1	0.0150822	0.430274	0.0350526	purify selection	33.098
AsGF14n	AVESA.00010b.r2.6DG1161890.1	OsGF14b	LOC_Os04g38870.3	0.0244575	0.963637	0.0253805	purify selection	74.1259
AsGF14o	AVESA.00010b.r2.7AG1224470.1	OsGF14a	LOC_Os08g37490.1	0.0329819	0.379144	0.0869904	purify selection	29.1649
AsGF14p	AVESA.00010b.r2.7AG1227370.1	OsGF14c	LOC_Os08g33370.2	0.0237865	0.55132	0.0431446	purify selection	42.4092
AsGF14r	AVESA.00010b.r2.7CG0698850.1	OsGF14f	LOC_Os03g50290.2	0.0222874	0.528148	0.0421991	purify selection	40.6268
AsGF14q	AVESA.00010b.r2.7CG0661980.1	OsGF14c	LOC_Os08g33370.2	0.0237933	0.472515	0.0503547	purify selection	36.3473
AsGF14s	AVESA.00010b.r2.7DG1383830.1	OsGF14a	LOC_Os08g37490.1	0.0329819	0.370385	0.0890476	purify selection	28.4911

## Sheet: Table S6
Table S6. Selection pressure on AsGF14 genes in oat.
Gene name	Gene ID	Gene name	Gene ID	Ka	Ks	Ka/Ks	Types of selection	Divergence time (Mya)
AsGF14a	AVESA.00010b.r2.2AG0225100.1	AsGF14b	AVESA.00010b.r2.2CG0304460.1	0.00335009	0.0571705	0.0585982	purify selection	4.39773
AsGF14a	AVESA.00010b.r2.2AG0225100.1	AsGF14l	AVESA.00010b.r2.6AG1038270.1	0.0221513	1.01699	0.0217813	purify selection	78.2297
AsGF14a	AVESA.00010b.r2.2AG0225100.1	AsGF14m	AVESA.00010b.r2.6CG1076180.1	0.0221576	0.993989	0.0222915	purify selection	76.4607
AsGF14a	AVESA.00010b.r2.2AG0225100.1	AsGF14n	AVESA.00010b.r2.6DG1161890.1	0.0221576	0.973545	0.0227597	purify selection	74.8881
AsGF14b	AVESA.00010b.r2.2CG0304460.1	AsGF14m	AVESA.00010b.r2.6CG1076180.1	0.0238623	0.921989	0.0258813	purify selection	70.9222
AsGF14b	AVESA.00010b.r2.2CG0304460.1	AsGF14n	AVESA.00010b.r2.6DG1161890.1	0.0238623	0.903325	0.026416	purify selection	69.4865
AsGF14e	AVESA.00010b.r2.4AG0578030.1	AsGF14h	AVESA.00010b.r2.4CG1301940.1	0.00329671	0.125769	0.0262124	purify selection	9.67455
AsGF14d	AVESA.00010b.r2.4AG0574560.1	AsGF14g	AVESA.00010b.r2.4CG1298730.1	0.0260745	0.0658317	0.396078	purify selection	5.06398
AsGF14d	AVESA.00010b.r2.4AG0574560.1	AsGF14i	AVESA.00010b.r2.4DG0718860.1	0.00342662	0	NaN	NaN	0
AsGF14f	AVESA.00010b.r2.4AG0602980.1	AsGF14j	AVESA.00010b.r2.4DG0746960.1	0	0.0280932	0	purify selection	2.16101
AsGF14f	AVESA.00010b.r2.4AG0602980.1	AsGF14r	AVESA.00010b.r2.7CG0698850.1	0.00168824	0.119537	0.0141232	purify selection	9.19513
AsGF14g	AVESA.00010b.r2.4CG1298730.1	AsGF14i	AVESA.00010b.r2.4DG0718860.1	0.0296292	0.0657595	0.450569	purify selection	5.05842
AsGF14j	AVESA.00010b.r2.4DG0746960.1	AsGF14r	AVESA.00010b.r2.7CG0698850.1	0.00168919	0.125792	0.0134284	purify selection	9.67631
AsGF14k	AVESA.00010b.r2.5CG0924170.1	AsGF14o	AVESA.00010b.r2.7AG1224470.1	0.0034033	0.0843585	0.0403433	purify selection	6.48911
AsGF14k	AVESA.00010b.r2.5CG0924170.1	AsGF14s	AVESA.00010b.r2.7DG1383830.1	0.0034033	0.102432	0.033225	purify selection	7.87936
AsGF14l	AVESA.00010b.r2.6AG1038270.1	AsGF14m	AVESA.00010b.r2.6CG1076180.1	0.00332595	0.0805371	0.0412971	purify selection	6.19516
AsGF14l	AVESA.00010b.r2.6AG1038270.1	AsGF14n	AVESA.00010b.r2.6DG1161890.1	0	0.0449573	0	purify selection	3.45825
AsGF14m	AVESA.00010b.r2.6CG1076180.1	AsGF14n	AVESA.00010b.r2.6DG1161890.1	0.00332687	0.0449152	0.07407	purify selection	3.45502
AsGF14p	AVESA.00010b.r2.7AG1227370.1	AsGF14q	AVESA.00010b.r2.7CG0661980.1	0	0.0770668	0	purify selection	5.92821
AsGF14o	AVESA.00010b.r2.7AG1224470.1	AsGF14s	AVESA.00010b.r2.7DG1383830.1	0	0.0381554	0	purify selection	2.93503

## Sheet: Table S7
Table S7. Protein sequences of the 14-3-3 gene family in A. thaliana, O. sativa, and T. aestivum.
Gene name	Gene ID	Protein sequences
AtGRF1	AT4G09000.2	MATPGASSARDEFVYMAKLAEQAERYEEMVEFMEKVAKAVDKDELTVEERNLLSVAYKNVIGARRASWRIISSIEQKEESRGNDDHVSLIRDYRSKIETE LSDICDGILKLLDTILVPAAASGDSKVFYLKMKGDYHRYLAEFKSGQERKDAAEHTLTAYKAAQDIANSELAPTHPIRLGLALNFSVFYYEILNSPDRAC NLAKQAFDEAIAELDTLGEESYKDSTLIMQLLRDNLTLWTSDMQIWISSLFDAFFWSNSDFGDCQLFYILIHSSILLSCGLILIMMILSNVFFNQDDVAD DIKEAAPAAAKPADEQQS*
AtGRF2	AT1G78300.1	MASGREEFVYMAKLAEQAERYEEMVEFMEKVSAAVDGDELTVEERNLLSVAYKNVIGARRASWRIISSIEQKEESRGNDDHVTAIREYRSKIETELSGIC DGILKLLDSRLIPAAASGDSKVFYLKMKGDYHRYLAEFKTGQERKDAAEHTLAAYKSAQDIANAELAPTHPIRLGLALNFSVFYYEILNSPDRACNLAKQ AFDEAIAELDTLGEESYKDSTLIMQLLRDNLTLWTSDMQDDAADEIKEAAAPKPTEEQQ*
AtGRF3	AT5G38480.1	MSTREENVYMAKLAEQAERYEEMVEFMEKVAKTVDVEELSVEERNLLSVAYKNVIGARRASWRIISSIEQKEESKGNEDHVAIIKDYRGKIESELSKICD GILNVLEAHLIPSASPAESKVFYLKMKGDYHRYLAEFKAGAERKEAAESTLVAYKSASDIATAELAPTHPIRLGLALNFSVFYYEILNSPDRACSLAKQA FDDAIAELDTLGEESYKDSTLIMQLLRDNLTLWTSDMTDEAGDEIKEASKPDGAE*
AtGRF4	AT1G35160.2	MAAPPASSSAREEFVYLAKLAEQAERYEEMVEFMEKVAEAVDKDELTVEERNLLSVAYKNVIGARRASWRIISSIEQKEESRGNDDHVTTIRDYRSKIES ELSKICDGILKLLDTRLVPASANGDSKVFYLKMKGDYHRYLAEFKTGQERKDAAEHTLTAYKAAQDIANAELAPTHPIRLGLALNFSVFYYEILNSPDRA CNLAKQAFDEAIAELDTLGEESYKDSTLIMQLLRDNLTLWTSDMQFCIMYDNTLMSFLVLISDSVVLISTINQDESPEEIKEAAAPKPAEEQKEI*
AtGRF5	AT5G16050.1	MSSDSSREENVYLAKLAEQAERYEEMVEFMEKVAKTVETEELTVEERNLLSVAYKNVIGARRASWRIISSIEQKEDSRGNSDHVSIIKDYRGKIETELSK ICDGILNLLEAHLIPAASLAESKVFYLKMKGDYHRYLAEFKTGAERKEAAESTLVAYKSAQDIALADLAPTHPIRLGLALNFSVFYYEILNSSDRACSLA KQAFDEAISELDTLGEESYKDSTLIMQLLRDNLTLWTSDLNDEAGDDIKEAPKEVQKVDEQAQPPPSQ*
AtGRF6	AT5G10450.4	MAATLGRDQYVYMAKLAEQAERYEEMVQFMEQLVTGATPAEELTVEERNLLSVAYKNVIGSLRAAWRIVSSIEQKEESRKNDEHVSLVKDYRSKVESELS SVCSGILKLLDSHLIPSAGASESKVFYLKMKGDYHRYMAEFKSGDERKTAAEDTMLAYKAAQDIAAADMAPTHPIRLGLALNFSVFYYEILNSSDKACNM AKQAFEEAIAELDTLGEESYKDSTLIMQLLRDNLTLWTSDMQTNQMHHIRDIKEHVKTEITAKPCVLSYYYSM*
AtGRF7	AT3G02520.1	MSSSREENVYLAKLAEQAERYEEMVEFMEKVAKTVDTDELTVEERNLLSVAYKNVIGARRASWRIISSIEQKEESRGNDDHVSIIKDYRGKIETELSKIC DGILNLLDSHLVPTASLAESKVFYLKMKGDYHRYLAEFKTGAERKEAAESTLVAYKSAQDIALADLAPTHPIRLGLALNFSVFYYEILNSPDRACSLAKQ AFDEAISELDTLGEESYKDSTLIMQLLRDNLTLWNSDINDEAGGDEIKEASKHEPEEGKPAETGQ*
AtGRF8	AT5G65430.3	MATTLSRDQYVYMAKLAEQAERYEEMVQFMEQLVSGATPAGELTVEERNLLSVAYKNVIGSLRAAWRIVSSIEQKEESRKNEEHVSLVKDYRSKVETELS SICSGILRLLDSHLIPSATASESKVFYLKMKGDYHRYLAEFKSGDERKTAAEDTMIAYKAAQDVAVADLAPTHPIRLGLALNFSVFYYEILNSSEKACSM AKQAFEEAIAELDTLGEESYKDSTLIMQLLRDNLTLWTSDMQVCPILYFHIQLHHQKLAY*
AtGRF9	AT2G42590.3	MGSGKERDTFVYLAKLSEQAERYEEMVESMKSVAKLNVDLTVEERNLLSVGYKNVIGSRRASWRIFSSIEQKEAVKGNDVNVKRIKEYMEKVELELSNIC IDIMSVLDEHLIPSASEGESTVFFNKMKGDYYRYLAEFKSGNERKEAADQSLKAYEIATTAAEAKLPPTHPIRLGLALNFSVFYYEIMNAPERACHLAKQ AFDEAISELDTLNEESYKDSTLIMQLLRDNLTLWTSDISEEGGDDAHKTNGSAKPGAGGDDAEVSIRDSFTRGKSN*
AtGRF10	AT1G22300.1	MENEREKQVYLAKLSEQTERYDEMVEAMKKVAQLDVELTVEERNLVSVGYKNVIGARRASWRILSSIEQKEESKGNDENVKRLKNYRKRVEDELAKVCND ILSVIDKHLIPSSNAVESTVFFYKMKGDYYRYLAEFSSGAERKEAADQSLEAYKAAVAAAENGLAPTHPVRLGLALNFSVFYYEILNSPESACQLAKQAF DDAIAELDSLNEESYKDSTLIMQLLRDNLTLWTSDLNEEGDERTKGADEPQDEN*
AtGRF11	AT1G34760.1	MENERAKQVYLAKLNEQAERYDEMVEAMKKVAALDVELTIEERNLLSVGYKNVIGARRASWRILSSIEQKEESKGNEQNAKRIKDYRTKVEEELSKICYD ILAVIDKHLVPFATSGESTVFYYKMKGDYFRYLAEFKSGADREEAADLSLKAYEAATSSASTELSTTHPIRLGLALNFSVFYYEILNSPERACHLAKRAF DEAIAELDSLNEDSYKDSTLIMQLLRDNLTLWTSDLEEGGEQSKGHNQQDEVNKI*
AtGRF12	AT1G26480.1	MSSSGSDKERETFVYMAKLSEQAERYDEMVETMKKVARVNSELTVEERNLLSVGYKNVIGARRASWRIMSSIEQKEESKGNESNVKQIKGYRQKVEDELA NICQDILTIIDQHLIPHATSGEATVFYYKMKGDYYRYLAEFKTEQERKEAAEQSLKGYEAATQAASTELPSTHPIRLGLALNFSVFYYEIMNSPERACHL AKQAFDEAIAELDTLSEESYKDSTLIMQLLRDNLTLWTSDLPEDGGEDNIKTEESKQEQAKPADATEN*
AtGRF13	AT1G78220.1	MENEREKLIYLAKLGCQAGRYDDVMKSMRKVCELDIELSEEERDLLTTGYKNVMEAKRVSLRVISSIEKMEDSKGNDQNVKLIKGQQEMVKYEFFNVCND ILSLIDSHLIPSTTTNVESIVLFNRVKGDYFRYMAEFGSDAERKENADNSLDAYKVAMEMAENSLAPTNMVRLGLALNFSIFNYEIHKSIESACKLVKKA YDEAITELDGLDKNICEESMYIIEMLKYNLSTWTSGDGNGNKTDG*
OsGF14a	LOC_Os08g37490.1	MAAAAGGGTREEMVYMAKLAEQAERYEEMVEFMEKVVTAAAAGGGGELTVEERNLLSVAY KNVIGARRASWRIVSSIEQKEEGRGAAGHAAAARSYRARVEAELSNICAGILRLLDERLV PAAAAVDAKVFYLKMKGDYHRYLAEFKTGAERKDAADATLAAYQAAQDIAMKELSPTHPI RLGLALNFSVFYYEILNSPDRACTLAKQAFDEAISELDTLGEESYKDSTLIMQLLRDNLT LWTSDMQDDGGDEMRDATKPEDEH*
OsGF14b	LOC_Os04g38870.3	MSAQAELSREENVYMAKLAEQAERYEEMVEFMEKVAKTVDSEELTVEERNLLSVAYKNVI GARRASWRIISSIEQKEESRGNEDRVTLIKDYRGKIETELTKICDGILKLLESHLVPSST APESKVFYLKMKGDYYRYLAEFKTGAERKDAAENTMVAYKAAQDIALAELPPTHPIRLGL ALNFSVFYYEILNSPDRACNLAKQAFDEAISELDTLSEESYKDSTLIMQLLRDNLTLWTS DISEDTAEEIREAPKRDSSEGQ*
OsGF14c	LOC_Os08g33370.2	MSREENVYMAKLAEQAERYEEMVEYMEKVAKTVDVEELTVEERNLLSVAYKNVIGARRAS WRIVSSIEQKEEGRGNEEHVTLIKEYRGKIEAELSKICDGILKLLDSHLVPSSTAAESKV FYLKMKGDYHRYLAEFKTGAERKEAAESTMVAYKAAQDIALADLAPTHPIRLGLALNFSV FYYEILNSPDKACNLAKQAFDEAISELDTLGEESYKDSTLIMQLLRDNLTLWTSDLTEDG GDEVKEASKGDACEGQ*
OsGF14d	LOC_Os11g34450.1	MSPAEPTREESVYKAKLAEQAERYEEMVEYMERVARAAGGASGGEELTVEERNLLSVAYK NVIGARRASWRIISSIEQKEEGRGNDAHAATIRSYRGKIEAELARICDGILALLDSHLVP SAGAAESKVFYLKMKGDYHRYLAEFKSGDERKQAAESTMNAYKAAQDIALADLAPTHPIR LGLALNFSVFYYEILNSPDRACNLAKQAFDEAISELDSLGEESYKDSTLIMQLLRDNLTL WTSDANDDGGDEIKEAAAPKEPGDQ*
OsGF14e	LOC_Os02g36974.1	MSQPAELSREENVYMAKLAEQAERYEEMVEFMEKVAKTVDSEELTVEERNLLSVAYKNVI GARRASWRIISSIEQKEESRGNEDRCTLIKEYRGKIETELSKICDGILKLLDSHLVPSST APESKVFYLKMKGDYYRYLAEFKTGAERKDAAENTMVAYKAAQDIALAELPPTHPIRLGL ALNFSVFYYEILNSPDRACNLAKQAFDEAISELDTLSEESYKDSTLIMQLLRDNLTLWTS DISEDAAEEIKEAPKGESGDGQ*
OsGF14f	LOC_Os03g50290.2	MSPAEASREENVYMAKLAEQAERYEEMVEFMEKVAKTTDVGELTVEERNLLSVAYKNVIG ARRASWRIISSIEQKEESRGNEAYVASIKEYRSRIETELSKICDGILKLLDSHLVPSATA AESKVFYLKMKGDYHRYLAEFKSGAERKEAAENTLVAYKSAQDIALADLPTTHPIRLGLA LNFSVFYYEILNSPDRACNLAKQAFDDAIAELDTLGEESYKDSTLIMQLLRDNLTLWTSD NAEDGGDEIKEAAKPEGEGH*
OsGF14g	LOC_Os01g11110.2	MAPSDDLVYMAKLAEQAERYDEMVEAMNSVAKLDEGLTKEERNLLSVGYKNLIGAKRAAM RIIGSIELKEETKGKESHVRQTAEYRRKVEAEMDKICCDVINIIDKYLIPHSSGAESSVF YYKMKGDYYRYLAEFKTGTEKIEVSELSLNAYETASKTAQTDLTPTDPIRLGLALNISVF YCEIMNSPDKYVVSHSLPALIYT*
OsGF14h	LOC_Os11g39540.1	MKEREKVVRLAKLAEQAERYDDMVEFMKTLARMDVDMSAEERLLFSVGFKKTIGARRASW RILESLEQKVTAGDQPGVTINGYKKKVEDELRAVCNEVLSIIAIHCLPLANSGENVVFFY KMKGDYYRYLAEFSTGTEKKAATDQSLMAYQAWPCAQLFSLLEIMNSPERASQVAKQALD EATAEINSAGVEGYKDSMLMMQLLKENLALWTSELTGGETSKDDDVVMEG*
TaGRF1-A	TraesCS2A02G337300.1	MTAPAELSREENVYMAKLAEQAERYEEMVEFMEKVAKTVDSEELTVEERNLLSVAYKNVI GARRASWRIISSIEQKEESRGNEDRVTLIKEYRGKIETELSKICDGILKLLETHLVPSST APESKVFYLKMKGDYYRYLAEFKSGPERKDAAENTMVAYKAAQDIALAELAPTHPIRLGL ALNFSVFYYEILNSPDRACNLAKQAFDEAISELDTLSEESYKDSTLIMQLLRDNLTLWTS DITEDTAEEEIREAPKNDSSEGQ*
TaGRF1-B	TraesCS2B02G344600.1	MTAPAELSREENVYMAKLAEQAERYEEMVEFMEKVAKTVDSEELTVEERNLLSVAYKNVI GARRASWRIISSIEQKEESRGNEDRVTLIKEYRGKIETELSKICDGILKLLETHLVPSST APESKVFYLKMKGDYYRYLAEFKSGPERKDAAENTMVAYKAAQDIALAELAPTHPIRLGL ALNFSVFYYEILNSPDRACNLAKQAFDEAISELDTLSEESYKDSTLIMQLLRDNLTLWTS DITEDTAEEEIREAPKHDSSEGQ*
TaGRF1-D	TraesCS2D02G325600.1	MTAPAELSREENVYMAKLAEQAERYEEMVEFMEKVAKTVDSEELTVEERNLLSVAYKNVI GARRASWRIISSIEQKEESRGNEDRVTLIKEYRGKIETELSKICDGILKLLETHLVPSST APESKVFYLKMKGDYYRYLAEFKSGPERKDAAENTMVAYKAAQDIALAELAPTHPIRLGL ALNFSVFYYEILNSPDRACNLAKQAFDEAISELDTLSEESYKDSTLIMQLLRDNLTLWTS DITEDTAEEEIREAPKNDSSEGQ*
TaGRF2-A	TraesCS3A02G055600.1	MAQPAELSREENVYMAKLAEQAERYEEMVEFMEKVAKTVDSEELTVEERNLLSVAYKNVI GARRASWRIISSIEQKEESRGNEDRVTLIKDYRGKIEVELTKICDGILKLLDSHLVPSST APESKVFYLKMKGDYYRYLAEFKSGTERKDAAENTMVAYKAAQEIALAELPPTHPIRLGL ALNFSVFYYEILNSPDRACDLAKQAFDEAISELDSLSEESYKDSTLIMQLLRDNLTLWTS DISEDAAEEMKDAPKGESGDGQ*
TaGRF2-B	TraesCS3B02G068000.1	MAQPAKLSREENVYMAKLAEQAERYEEMVEFMEKVAKTVDSEELTVEERNLLSVAYKNVI GARRASWRIISSIEQKEESRGNEDRVTLIKDYRGKIEVELTKICDGILKLLDSHLVPSST APESKVFYLKMKGDYYRYLAEFKSGTERKDAAENTMVAYKAAQEIALKELPPTHPIRLGL ALNFSVFYYEILNSPDRACDLAKQAFDEAISELDSLSEESYKDSTLIMQLLRDNLTLWTS DISEDAAEEMKDAPICVVIGKLVAALLARRPDYRAALVIASC*
TaGRF2-D	TraesCS3D02G055500.1	MAQPAELSREENVYMAKLAEQAERYEEMVEFMEKVAKTVDSEELTVEERNLLSVAYKNVI GARRASWRIISSIEQKEESRGNEDRVTLIKDYRGKIEVELTKICDGILKLLDSHLVPSST APESKVFYLKMKGDYYRYLAEFKSGTERKDAAENTMVAYKAAQEIALKELPPTHPIRLGL ALNFSVFYYEILNSPDRACDLAKQAFDEAISELDSLSEESYKDSTLIMQLLRDNLTLWTS DISEDAAEEMKDAPKGESGDGQ*
TaGRF3-A	TraesCS4A02G268700.1	MSTAEATREENVYMAKLAEQAERYEEMVEFMEKVAKTADVGELTVEERNLLSVAYKNVIG ARRASWRIISSIEQKEESRGNEAYVASIKEYRTRIETELSKICDGILKLLDSHLVPSATA AESKVFYLKMKGDYHRYLAEFKAGAERKEAAENTLVAYKSAQDIALADLPTTHPIRLGLA LNFSVFYYEILNSPDRACNLAKQAFDEAIAELDSLGEESYKDSTLIMQLLRDNLTLWTSD NAEEGGDEIKEAASKPEGEGH*
TaGRF3-B	TraesCS4B02G045500.2	MSTAEATREENVYMAKLAEQAERYEEMVEFMEKVAKTADVGELTVEERNLLSVAYKNVIG ARRASWRIISSIEQKEESRGNEAYVASIKEYRTRIETELSKICDGILKLLDSHLVPSATA AESKVFYLKMKGDYHRYLAEFKAGAERKEAAENTLVAYKSAQDIALADLPTTHPIRLGLA LNFSVFYYEILNSPDRACNLAKQAFDEAIAELDSLGEESYKDSTLIMQLLRDNLTLWTSD NAEEGGDEIKEAASKPEGEGH*
TaGRF3-D	TraesCS4D02G046400.2	MSTAEATREENVYMAKLAEQAERYEEMVEFMEKVAKTADVGELTVEERNLLSVAYKNVIG ARRASWRIISSIEQKEESRGNEAYVASIKEYRTRIETELSKICDGILKLLDSHLVPSATA AESKVFYLKMKGDYHRYLAEFKAGAERKEAAENTLVAYKSAQDIALADLPTTHPIRLGLA LNFSVFYYEILNSPDRACNLAKQAFDEAIAELDSLGEESYKDSTLIMQLLRDNLTLWTSD NAEEGGDEIKEAASKPEGEGH*
TaGRF4-A	TraesCS4A02G151000.2	MSPAEQTRDESVYMAKLAEQAERYEEMVEFMERVAKATGGAGPGEELSVEERNLLSVAYK NVIGARRASWRIISSIEQKEEGRGNDAHAATIRSYRSKIEAELAKICDGILALLDSHLVP SAGAAESKVFYLKMKGDYHRYLAEFKSGGERKEAAESTMNAYKAAQVTDKDIALVDLAPT HPIRLGLALNFSVFYYEILNSPDRACNLAKQAFDEAISELDSLGEESYKDSTLIMQLLRD NLTLWTSDTNEDDVDEIKEAPAPKESGDGQ*
TaGRF4-B	TraesCS4B02G159900.1	MSPAEPTRDESVYMAKLAEQAERYEEMVEFMERVAKATGGAGPGEELSVEERNLLSVAYK NVIGARRASWRIISSIEQKEEGRGNDAHAATIRSYRSKIEAELAKICDGILALLDSHLVP SAGAAESKVFYLKMKGDYHRYLAEFKSGGERKEAAESTMNAYKAAQDIALADLAPTHPIR LGLALNFSVFYYEILNSPDRACNLAKQAFDEAISELDSLGEESYKDSTLIMQLLRDNLTL WTSDTNCFYPTSQEDDVDEIKEAPAPKESGDGQ*
TaGRF4-D	TraesCS4D02G155900.1	MSPAEPTRDESVYMAKLAEQAERYEEMVEFMERVAKATGGAGPGEELSVEERNLLSVAYK NVIGARRASWRIISSIEQKEEGRGNDAHAATIRSYRSKIEAELAKICNGILALLDSHLVP SAGAAESKVFYLKMKGDYHRYLAEFKSGEERKEAAESTMNAYKAAQDIALADLAPTHPIR LGLALNFSVFYYEILNSPDRACNLAKQAFDEAISELDSLGEESYKDSTLIMQLLRDNLTL WTSDTNEDDVDEIKEAPVPKESGDGQ*
TaGRF5-B	TraesCS4B02G148900.1	MEERGKVVCMAKLAEQAGRYDDMVDFMKKLARMDVDMSVEERHLFSVGFKNTIGARRASW RILSSLEQKVAAGEQAGRMISVYRTKVEDELRMVCNEILSIIAIHCLPLANAGENVVFFH KMKGDYYRYLAEFSTGVEKKSAADQSLMAYQHAMVVASTELSPAHPIRLGLALNFSVFFY DIMNCHQRACQVAKQAFDEATTEINSAGMDGNNDSTLMMQLLNDNLALWKSELTEGKNMM NQSLV*
TaGRF6-A	TraesCS7A02G295500.1	MAKAAATREEMVYLAKLAEQAERYEEMVEFMEKVVAAAGTVELTIEERNLLSVAYKNVIG ARRASWRIVSSIEQKEEGRGAAGHAAAARGYRALVEAELSNICAGILRLLDERLVPAAAA VDAKVFYLKMKGDYHRYLAEFKSAAERKDAADSTLGAYQAAQDIAMKELPPTHPIRLGLA LNFSVFYYEILNSPDRACSLAKQAFDEAIAELDSLGEDSYKDSTLIMQLLRDNLTLWTSD MQDDAGDEMRDSSKPEDEQ*
TaGRF6-B	TraesCS7B02G183800.1	MAKAAAAGTREEMVYMAKLAEQAERYEEMVEFMEKVVAAAGTGELTVEERNLLSVAYKNV IGARRASWRIVSSIEQKEEGRGAAGHAAAARGYRALVEAELSNICAGILRLLDERLVPAA AAIDAKVFYLKMKGDYHRYLAEFKSAAERKDAADSTLGAYQAAQDIAMKELPPTHPIRLG LALNFSVFYYEILNSPDRACSLAKQAFDEAIAELDSLGEDSYKDSTLIMQLLRDNLTLWT SDMQDDAGDEMRDSSKPEDEQ*
TaGRF6-D	TraesCS7D02G292400.1	MATAAAAGTREEMVYMAKLAEQAERYEEMVEFMEKVVAAAGTGELTVEERNLLSVAYKNV IGARRASWRIVSSIEQKEEGRGAAGHAAAARGYRALVEAELSNICAGILRLLDERLVPAA VAVDAKVFYLKMKGDYHRYLAEFKSAAERKDAADSTLGAYQAAQDIAMKELPPTHPIRLG LALNFSVFYYEILNSPDRACSLAKQAFDEAIAELDSLGEDSYKDSTLIMQLLRDNLTLWT SDMQDDAGDEMRDSSKPEDEQ*
TaGRF-like1	TraesCS4A02G167100.1	MVNFMKKLARMDVDMSAKERHLFSVGFKNTIGARRASWRILSSLEQKVAVGEQAGQMISV YRMKVEDELRMVCNEILSIIAIHCLPLANAGENIVFFHKMKGDYYRYLAEFSIGAEKKSA ADQSLMAYQHAMVIASTELSPAHPIRLGLALNFSVFFYEIMNFHQRACQVAKQAFDEATT EINSAGMDGNNDSTLMMQLLNDNLALWKSELTEGKAIKTFSQESTTLPLAFFEESPRGGG GIPT*

## Sheet: Table S8
Table S8. Primer sequences used in this study for AsGF14 genes.
Marker	Primer sequence 5' - 3' (Forward)	Primer sequence 5' - 3' (Reverse)
AsGF14a	AAGGTGGCCAAGACCGTT	CTTGATGAGCGTGACCCG
AsGF14b	GAGCGCAACCTCCTCTCC	GTAGAAGACCTTGGACTCAGC
AsGF14c	TCCCCTCTTCCACCGCTC	ATCCTGAGCAGCCTTGTAC
AsGF14d	TGTGCATGGCGAAGCTG	CCCTCCTTGCACCAATTGT
AsGF14e	GCTGCTCAGGATATCGCTG	GGATTCTTCGCCCAGGCT
AsGF14f	CTTGTCCCCTCTGCCACT	AGCAAGTGCAATGTCCTGG
AsGF14g	AGCTTTCACCTGTTCACCCT	AGCTGCATCATAAGTGTGCTT
AsGF14h	GGAGAGGAAGGAAGCTGCT	CCTGCTTAGCAAGGTTGCAG
AsGF14i	GTGTGCATGGCGAAGCTG	TCTCCATGATGCCCTCCTT
AsGF14j	CATTGCACTTGCTGACTTGC	CGGAGAAGCTGCATGATCAG
AsGF14k	GACCCATCCCATCAGGCTC	ACAAGGTAAGGTTGTCACGG
AsGF14l	CAGTTGACTCTGAGGAGCTG	AGAAGCTTGAGGATACCATCG
AsGF14m	CTCATTAAGGACTATCGTGGAC	TGCAAGGTACCTGTAGTAATCT
AsGF14n	GCACTCAACTTCTCCGTGTTT	CGTCAGGTTATCACGCAGC
AsGF14o	CATGGAGAAGGTCGTGGC	CGGCCTTCCTCCTTCTGC
AsGF14p	TACATGGCCAAGTTGGCT	TGGATGAGACAATACGCCAT
AsGF14q	CGTGCTTCATGGCGTATT	GGTGTGAGTCTAGCAACTTC
AsGF14r	ACCCGTGAGGAGAATGTT	ACATTCTTGTAAGCCACAGAG
AsGF14s	CGAGGAGATGGTGGAGTT	GGCCTTCCTCCTTCTGC
AsActin	AGGGACATCAAGGAGAAGC	AGGACCTCAGGGCAACG
AD-AsGF14k	CGCTCATATGGCCATGGAGGCCAGTGAATTCATGGCGGCGGCGGCAGGCACCAGGGAGGAGATGGTGTACATGGCCAAGCTGGCGGA	TACGATTCATCTGCAGCTCGAGCTCGATGGATCCCTAGTTCTCATCCTCAGGCTTGCTCG
BD-AsGF14k	AGGACCTGCATATGGCCATGGAGGCCGAATTCATGGCGGCGGCGGCAGGCACCAGGGAGGAGATGGTGTACATGGCCAAGCTGGCGGA	AGTTATGCGGCCGCTGCAGGTCGACGGATCCCTAGTTCTCATCCTCAGGCTTGCTCG
